# Supplementary material for: Damage to the Locus Coeruleus Alters the Expression of Key Proteins in Limbic Neurodegeneration
Source: Int J Mol Sci. 2024 Mar 9;25(6):3159. doi: 10.3390/ijms25063159 (PMC10970344; doi:10.3390/ijms25063159)
Supplement: Supplementary file 1 [file ijms-25-03159-s001.zip]

Archive with 1 entries (1 files):
- ijms-2868231-supplementary.pdf
